# Supplementary material for: Humidity-Sensing Properties of an 1D Antiferromagnetic Oxalate-Bridged Coordination Polymer of Iron(III) and Its Temperature-Induced Structural Flexibility
Source: Materials (Basel). 2021 Sep 24;14(19):5543. doi: 10.3390/ma14195543 (PMC8509436; doi:10.3390/ma14195543)
Supplement: Supplementary file 1 [file materials-14-05543-s001.zip]

Archive with 1 entries (1 files):
- materials-1386596-supplementary.pdf
